# Supplementary material for: Complementary Role of CEUS and CT/MR LI-RADS for Diagnosis of Recurrent HCC
Source: Cancers (Basel). 2023 Dec 7;15(24):5743. doi: 10.3390/cancers15245743 (PMC10741803; doi:10.3390/cancers15245743)
Supplement: Supplementary file 1 [file cancers-15-05743-s001.zip]

Archive with 1 entries (1 files):
- cancers-2695681-supplementary.pdf
